# Supplementary material for: Plant-Programmed Cell Death-Associated Genes Participation in Pinus sylvestris L. Trunk Tissue Formation
Source: Plants (Basel). 2022 Dec 9;11(24):3438. doi: 10.3390/plants11243438 (PMC9785643; doi:10.3390/plants11243438)
Supplement: Supplementary file 1 [file plants-11-03438-s001.zip]

Archive with 1 entries (1 files):
- plants-2034642-supplementary.pdf
